# Supplementary material for: The Limits and Avoidance of Biases in Metagenomic Analyses of Human Fecal Microbiota
Source: Microorganisms. 2020 Dec 9;8(12):1954. doi: 10.3390/microorganisms8121954 (PMC7764459; doi:10.3390/microorganisms8121954)
Supplement: Supplementary file 1 [file microorganisms-08-01954-s001.zip]

Archive with 5 entries (5 files):
- microorganisms-1008639 suppl final.pdf
- Suppl-Table-S1_article-16S-supp-tableAbundance-corrected-rev-27-11-2020-filtered.pdf
- Suppl-Table-S1_article-16S-supp-tableAbundance-corrected-rev-27-11-2020-FlashAndTrim.pdf
- Suppl-Table-S1_article-16S-supp-tableAbundance-corrected-rev-27-11-2020-raw-results.pdf
- Suppl-Table-S1_article-16S-supp-tableAbundance-corrected-rev-27-11-2020-README.pdf
